# Supplementary material for: Potential of Near Infrared Spectroscopy as a Rapid Method to Discriminate OTA and Non-OTA-Producing Mould Species in a Dry-Cured Ham Model System
Source: Toxins (Basel). 2021 Sep 3;13(9):620. doi: 10.3390/toxins13090620 (PMC8472122; doi:10.3390/toxins13090620)
Supplement: Supplementary file 1 [file toxins-13-00620-s001.zip]

Archive with 1 entries (1 files):
- toxins-1289873-supplementary.pdf
